# Supplementary material for: Retinoic Acid-Related Orphan Receptor γ (RORγ): A Novel Participant in the Diurnal Regulation of Hepatic Gluconeogenesis and Insulin Sensitivity
Source: PLoS Genet. 2014 May 15;10(5):e1004331. doi: 10.1371/journal.pgen.1004331 (PMC4022472; doi:10.1371/journal.pgen.1004331)
Supplement: Table S1 — Raw data for ITT, GTT, and PTT experiments. (XLSX) [file pgen.1004331.s008.xlsx]

## Sheet: HFD
Table S1_Raw data for ITT, GTT, and PTT experiments
	Insulin tolerance test during ZT4-6 in WT(HFD) and RORgKO(HFD)							Blood glucose level (mg/dl)			Insulin tolerance test during ZT18-20 in WT(HFD) and RORgKO(HFD)							Blood glucose level (mg/dl)
	Time(min)	0	20	40	60	80	100	120	140		Time(min)	0	20	40	60	80	100	120	140
	WT1	169	94	101	75	72	79	114	100		WT1	169	94	101	75	72	79	114	100
	WT2	146	85	72	76	75	81	99	87		WT2	146	85	72	76	75	81	99	87
	WT3	150	103	93	89	83	98	120	113		WT3	150	103	93	89	83	98	120	113
	WT4	125	89	67	59	60	83	88	111		WT4	125	89	67	59	60	83	88	111
	WT5	115	73	59	54	51	54	60	59		WT5	115	73	59	54	51	54	60	59
	WT6	146	70	72	55	50	63	100	113		WT6	146	70	72	55	50	63	100	113
	WT7	168	98	87	82	76	81	96	102		WT7	168	98	87	82	76	81	96	102
	WT8	158	105	85	64	68	62	68	79		WT8	158	105	85	64	68	62	68	79
	RORgKO1	144	97	84	94	82	78	90	132		RORgKO1	144	97	84	94	82	78	90	132
	RORgKO2	146	93	78	65	58	79	106	117		RORgKO2	146	93	78	65	58	79	106	117
	RORgKO3	141	97	67	73	67	77	90	101		RORgKO3	141	97	67	73	67	77	90	101
	RORgKO4	156	102	77	76	83	93	113	109		RORgKO4	156	102	77	76	83	93	113	109
	RORgKO5	131	101	99	74	74	86	105	124		RORgKO5	131	101	99	74	74	86	105	124
	RORgKO6	131	108	85	87	79	103	144	124		RORgKO6	131	108	85	87	79	103	144	124
	RORgKO7	139	98	75	89	70	78	85	103		RORgKO7	139	98	75	89	70	78	85	103
	Glucose tolerance test during ZT4-6 in WT(HFD) and RORgKO(HFD)							Blood glucose level (mg/dl)			Glucose tolerance test during ZT18-20 in WT(HFD) and RORgKO(HFD)							Blood glucose level (mg/dl)
	Time(min)	0	20	40	60	80	100	120	140		Time(min)	0	20	40	60	80	100	120	140
	WT1	130	342	310	340	307	315	226	189		WT1	122	478	441	382	283	263	207	198
	WT2	144	352	417	349	356	298	263	252		WT2	167	448	363	337	298	285	248	213
	WT3	93	355	339	328	287	261	228	152		WT3	173	489	406	394	311	188	313	242
	WT4	143	366	335	325	313	296	273	186		WT4	138	543	331	381	331	281	274	227
	WT5	108	323	426	350	365	364	311	234		WT5	121	386	316	286	247	194	160	147
	WT6	127	504	485	454	393	373	360	352		WT6	134	339	409	357	306	269	231	208
	WT7	136	316	370	299	344	305	281	250		WT7	138	343	339	355	310	259	222	166
	WT8	157	433	347	326	271	206	244	222		RORgKO1	102	226	247	226	202	198	235	212
	WT9	131	372	490	531	476	424	438	358		RORgKO2	143	407	346	301	278	299	262	275
	WT10	149	397	412	484	461	424	348	334		RORgKO3	177	367	254	247	272	248	239	214
	WT11	136	429	527	484	495	448	354	254		RORgKO4	175	560	412	371	353	309	294	234
	WT12	159	411	446	409	344	311	319	277		RORgKO5	119	443	333	228	215	184	176	154
	RORgKO1	103	379	426	417	403	326	258	183		RORgKO6	92	268	284	226	173	128	105	59
	RORgKO2	122	297	397	410	291	253	270	197		RORgKO7	128	443	446	325	261	240	233	216
	RORgKO3	110	212	319	301	272	241	243	197
	RORgKO4	138	441	427	271	212	224	180	160
	RORgKO5	148	333	277	307	242	278	198	194
	RORgKO6	123	450	408	363	298	222	213	187
	RORgKO7	178	397	437	385	308	272	203	124
	RORgKO8	141	335	480	410	241	200	214	169
	Pyruvate tolerance test during ZT4-6 in WT(HFD) and RORgKO(HFD)							Blood glucose level (mg/dl)			Pyruvate tolerance test during ZT18-20 in WT(HFD) and RORgKO(HFD)							Blood glucose level (mg/dl)
	Time(min)	0	20	40	60	80	100	120	140		Time(min)	0	20	40	60	80	100	120	140
	WT1	153	265	292	302	283	275	299	269		WT1	149	210	191	171	178	139	126	125
	WT2	122	212	222	220	233	238	284	338		WT2	118	172	172	151	138	144	124	96
	WT3	133	221	251	286	319	332	312	317		WT3	140	107	237	224	194	169	135	125
	WT4	153	240	282	366	403	434	436	386		WT4	130	199	212	201	213	179	198	172
	WT5	152	219	316	303	362	319	311	301		WT5	109	187	169	143	141	93	106	63
	WT6	158	230	261	272	250	280	284	284		WT6	115	148	134	128	116	117	113	113
	WT7	146	218	258	232	251	275	311	293		WT7	94	164	171	155	156	139	121	93
	WT8	138	236	272	228	207	224	229	240		WT8	121	207	175	152	127	111	104	100
	RORgKO1	136	182	211	261	250	260	264	276		RORgKO1	136	166	178	130	138	146	119	98
	RORgKO2	143	208	280	254	265	263	260	277		RORgKO2	108	115	108	92	71	74	52	49
	RORgKO3	138	241	278	252	259	235	246	213		RORgKO3	104	164	189	176	158	136	128	122
	RORgKO4	147	212	264	244	196	242	220	229		RORgKO4	122	186	129	102	78	74	72	62
	RORgKO5	123	133	146	189	176	160	145	144		RORgKO5	112	152	189	143	125	127	122	98
	RORgKO6	116	198	189	159	167	177	171	154		RORgKO6	112	166	129	117	121	119	117	111
	RORgKO7	144	201	222	191	184	178	169	152		RORgKO7	158	184	192	179	175	166	117	78
	RORgKO8	110	173	225	224	227	203	208	189		RORgKO8	128	203	219	168	137	134	119	92

## Sheet: ND
	Insulin tolerance test during ZT4-6 in WT(ND) and RORgKO(ND)							Blood glucose level (mg/dl)			Insulin tolerance test during ZT18-20 in WT(ND) and RORgKO(ND)							Blood glucose level (mg/dl)
	Time(min)	0	20	40	60	80	100	120	140		Time(min)	0	20	40	60	80	100	120	140
	WT1	118	85	68	64	58	79	88	105		WT1	159	91	89	67	84	74	69	91
	WT2	92	75	59	55	58	65	65	99		WT2	115	65	55	55	73	87	106	137
	WT3	114	85	72	75	86	140	140	171		WT3	152	127	79	59	56	56	68	115
	WT4	142	120	91	77	80	118	118	194		WT4	143	62	52	52	74	101	136	169
	WT5	202	148	111	131	166	162	169	192		WT5	131	58	62	58	64	63	71	73
	WT6	150	80	58	62	59	67	74	85		WT6	181	87	82	74	100	97	114	129
	WT7	164	101	78	59	70	101	124	121		WT7	164	87	89	73	78	69	66	72
	WT8	186	94	81	70	74	107	121	129		WT8	192	125	90	81	96	115	123	139
	RORgKO1	125	78	55	45	39	48	48	73		RORgKO1	155	96	74	58	67	75	107	120
	RORgKO2	151	91	71	63	56	68	71	96		RORgKO2	151	96	88	71	76	99	108	113
	RORgKO3	155	100	79	68	70	66	92	104		RORgKO3	155	108	62	50	47	56	65	74
	RORgKO4	165	89	75	70	95	116	131	133		RORgKO4	140	89	84	72	70	65	63	75
	RORgKO5	153	81	59	52	55	67	72	95		RORgKO5	158	101	85	77	55	70	68	91
	RORgKO6	142	73	41	31	63	69	70	75		RORgKO6	174	96	103	74	69	79	93	114
	RORgKO7	155	91	47	38	48	60	64	76		RORgKO7	187	108	96	87	99	109	127	129
	RORgKO8	151	102	82	70	88	80	104	108		RORgKO8	152	110	74	66	96	118	151	146
	Glucose tolerance test during ZT4-6 in WT(ND) and RORgKO(ND)							Blood glucose level (mg/dl)			Glucose tolerance test during ZT18-20 in WT(ND) and RORgKO(ND)							Blood glucose level (mg/dl)
	Time(min)	0	20	40	60	80	100	120	140		Time(min)	0	20	40	60	80	100	120	140
	WT1	141	465	367	238	237	166	160	165		WT1	145	436	409	368	259	224	190	161
	WT2	130	457	455	386	308	216	177	196		WT2	144	396	302	264	258	208	174	150
	WT3	147	370	312	267	284	217	178	190		WT3	123	458	360	240	221	193	170	148
	WT4	116	347	276	221	208	159	141	151		WT4	114	451	332	228	201	175	139	96
	WT5	117	380	247	193	180	168	165	120		WT5	144	343	234	229	211	183	166	150
	WT6	108	414	302	227	222	194	171	152		WT6	137	390	360	251	192	192	154	138
	WT7	113	359	301	256	210	181	179	163		WT7	148	433	321	282	231	253	192	191
	RORgKO1	134	404	343	274	219	222	167	171		WT8	147	443	274	196	184	166	155	161
	RORgKO2	124	310	231	214	193	170	114	138		RORgKO1	138	394	373	279	230	198	189	159
	RORgKO3	142	287	263	270	199	187	145	151		RORgKO2	123	284	172	147	138	134	135	126
	RORgKO4	145	370	266	257	219	180	183	174		RORgKO3	134	296	240	215	190	179	187	164
	RORgKO5	160	297	199	187	159	145	132	125		RORgKO4	153	407	240	229	213	169	160	148
	RORgKO6	100	395	248	235	199	161	125	116		RORgKO5	135	242	181	142	126	111	98	93
	RORgKO7	149	303	207	177	164	154	140	124		RORgKO6	136	302	238	203	204	173	173	152
											RORgKO7	142	368	239	250	216	180	154	126
											RORgKO8	172	245	279	214	188	165	154	148
	Pyruvate tolerance test during ZT4-6 in WT(ND) and RORgKO(ND)							Blood glucose level (mg/dl)			Pyruvate tolerance test during ZT18-20 in WT(ND) and RORgKO(ND)							Blood glucose level (mg/dl)
	Time(min)	0	20	40	60	80	100	120	140		Time(min)	0	20	40	60	80	100	120	140
	WT1	148	200	178	203	179	212	178	173		WT1	149	190	172	147	168	154	155	146
	WT2	130	237	205	265	223	223	201	189		WT2	138	201	168	196	159	153	152	149
	WT3	178	135	156	166	145	149	157	128		WT3	112	144	147	101	130	121	116	111
	WT4	157	179	173	178	212	217	207	184		WT4	144	190	143	150	171	165	159	142
	WT5	138	192	187	177	178	194	173	145		WT5	118	203	192	156	132	126	121	122
	WT6	151	207	196	204	201	202	196	186		WT6	99	150	167	178	116	119	114	110
	WT7	174	158	196	179	202	180	177	173		WT7	138	206	167	174	177	170	163	152
	WT8	170	236	207	214	222	210	234	223		WT8	148	185	169	167	176	171	159	155
	WT9	191	244	210	240	274	286	245	264		WT9	154	227	186	181	181	176	175	170
	RORgKO1	178	128	110	149	146	131	139	127		WT10	140	188	157	197	191	185	171	161
	RORgKO2	134	193	154	159	194	205	181	216		RORgKO1	163	186	162	188	178	170	171	162
	RORgKO3	172	192	166	198	194	179	180	169		RORgKO2	107	93	117	105	100	95	103	108
	RORgKO4	166	153	123	120	117	100	96	87		RORgKO3	169	189	169	161	183	175	171	168
	RORgKO5	134	143	128	106	94	97	107	109		RORgKO4	107	117	112	101	122	116	114	115
	RORgKO6	158	177	164	179	183	171	134	150		RORgKO5	158	206	183	156	146	146	148	151
	RORgKO7	125	204	172	198	162	218	176	170		RORgKO6	164	282	246	230	188	184	188	174
	RORgKO8	142	168	167	166	183	149	192	125		RORgKO7	176	164	166	173	165	168	160	167
	RORgKO9	160	190	185	166	174	201	189	186

## Sheet: Alb-Cre
	Insulin tolerance test during ZT4-6 in RORgfx/fx Alb-Cre negative and positive mice (HFD)									Blood glucose level (mg/dl)
	Time(min)	0	20	40	60	80	100	120	140
	Alb-Cre-1	149	155	125	97	99	97	107	129
	Alb-Cre-2	160	130	89	113	123	142	138	162
	Alb-Cre-3	176	124	92	113	128	141	164	190
	Alb-Cre-4	138	128	103	105	112	117	159	179
	Alb-Cre-5	159	124	75	67	100	120	162	218
	Alb-Cre-6	118	87	69	65	69	81	92	95
	Alb-Cre-7	146	117	98	119	142	153	164	158
	Alb-Cre-8	157	102	74	67	80	121	137	143
	Alb-Cre-9	124	102	78	63	69	75	95	104
	Alb-Cre-10	126	103	96	77	81	79	91	99
	Alb-Cre-11	111	103	68	55	58	68	90	107
	Alb-Cre+1	140	108	60	63	79	74	104	125
	Alb-Cre+2	122	96	70	68	72	82	82	101
	Alb-Cre+3	153	117	87	79	82	99	118	141
	Alb-Cre+4	172	154	102	92	91	97	107	133
	Alb-Cre+5	128	90	58	58	70	92	106	123
	Alb-Cre+6	132	88	72	49	66	86	90	119
	Alb-Cre+7	150	128	98	88	85	91	108	122
	Alb-Cre+8	149	95	78	73	74	86	90	112
	Alb-Cre+9	151	100	78	75	85	85	105	123
	Alb-Cre+10	126	102	71	80	63	70	88	104
	Alb-Cre+11	147	126	95	92	79	83	95	120
	Glucose tolerance test during ZT4-6 in RORgfx/fx Alb-Cre negative and positive mice (HFD)									Blood glucose level (mg/dl)
	Time(min)	0	20	40	60	80	100	120	140
	Alb-Cre-1	187	427	321	286	264	227	205	190
	Alb-Cre-2	128	418	379	288	218	179	171	169
	Alb-Cre-3	142	510	462	420	300	251	238	212
	Alb-Cre-4	132	501	423	327	258	205	191	184
	Alb-Cre-5	203	414	417	320	215	198	192	193
	Alb-Cre-6	191	374	367	349	250	193	180	181
	Alb-Cre-7	192	510	407	417	270	237	235	223
	Alb-Cre+1	164	416	313	281	226	200	196	190
	Alb-Cre+2	164	448	301	235	190	177	174	172
	Alb-Cre+3	126	364	217	187	168	154	142	137
	Alb-Cre+4	192	482	379	333	250	199	198	194
	Alb-Cre+5	110	365	236	175	167	147	148	144
	Alb-Cre+6	153	474	430	326	246	201	197	182
	Alb-Cre+7	132	346	232	179	163	144	136	137
	Pyruvate tolerance test during ZT4-6in RORgfx/fx Alb-Cre negative and positive mice (HFD)									Blood glucose level (mg/dl)
	Time(min)	0	20	40	60	80	100	120	140
	Alb-Cre-1	155	275	300	298	301	314	306	289
	Alb-Cre-2	143	199	198	207	218	241	231	225
	Alb-Cre-3	189	253	271	215	265	228	230	232
	Alb-Cre-4	146	218	223	218	215	186	146	149
	Alb-Cre-5	183	363	294	259	216	185	183	185
	Alb-Cre-6	183	203	210	221	211	187	180	190
	Alb-Cre-7	153	259	222	188	157	156	161	152
	Alb-Cre-8	176	285	270	220	213	193	211	209
	Alb-Cre-9	156	243	221	201	182	171	156	158
	Alb-Cre+1	110	166	150	128	108	103	110	118
	Alb-Cre+2	169	209	205	204	187	154	142	145
	Alb-Cre+3	104	151	162	155	184	164	156	150
	Alb-Cre+4	187	245	249	206	199	193	187	177
	Alb-Cre+5	152	195	226	181	173	146	138	128
	Alb-Cre+6	185	232	219	191	177	174	177	170
	Alb-Cre+7	163	269	226	215	217	181	163	158
	Alb-Cre+8	132	203	170	147	134	133	132	129
	Alb-Cre+9	159	232	180	169	178	172	159	143
	Alb-Cre+10	140	212	188	160	140	149	140	142

## Sheet: Constant darkness
	Insulin tolerance test during CT4-6 in WT(HFD) and RORgKO(HFD)							Blood glucose level (mg/dl)
	Time(min)	0	20	40	60	80	100	120	140
	WT1	206	127	95	102	109	122	128	159
	WT2	157	117	91	72	80	88	106	111
	WT3	178	129	95	86	97	122	124	121
	WT4	194	162	101	109	110	126	139	150
	WT5	181	154	99	84	96	116	114	130
	WT6	165	129	78	71	75	88	101	108
	WT7	156	90	84	85	88	99	96	98
	WT8	182	158	103	114	133	152	148	164
	WT9	137	134	91	80	109	125	135	124
	WT10	152	134	111	96	125	169	164	163
	RORgKO1	153	98	81	68	72	67	79	93
	RORgKO2	176	96	72	84	84	94	119	115
	RORgKO3	154	81	63	70	62	96	84	114
	RORgKO4	154	98	77	64	99	110	109	121
	RORgKO5	141	94	74	58	67	71	92	95
	RORgKO6	150	100	84	86	88	115	96	112
	RORgKO7	145	80	64	67	71	63	78	89
	RORgKO8	181	127	118	88	93	105	124	124
	RORgKO9	155	113	75	53	63	72	77	108
	RORgKO10	157	80	64	69	49	75	72	91
	RORgKO11	104	100	52	38	37	41	45	55
	Pyruvate tolerance test during CT4-6 in WT(HFD) and RORgKO(HFD)							Blood glucose level (mg/dl)
	Time(min)	0	20	40	60	80	100	120	140
	WT1	164	256	248	235	218	200	210	151
	WT2	169	224	217	158	120	166	152	223
	WT3	181	213	219	230	199	181	160	140
	WT4	181	297	308	221	174	181	175	182
	WT5	158	271	232	195	174	156	152	162
	WT6	172	257	203	203	242	228	212	195
	WT7	177	291	260	260	225	204	182	193
	WT8	179	261	228	208	232	261	326	298
	WT9	182	270	186	180	186	187	162	132
	WT10	184	233	177	200	277	253	251	235
	RORgKO1	166	255	233	207	152	128	115	115
	RORgKO2	148	248	173	161	137	97	120	113
	RORgKO3	168	242	159	136	88	101	80	90
	RORgKO4	152	207	171	140	129	140	118	117
	RORgKO5	166	253	173	153	156	137	153	159
	RORgKO6	175	230	155	154	158	134	149	126
	RORgKO7	143	228	186	168	160	167	168	168
	RORgKO8	137	219	186	164	153	147	146	160
	RORgKO9	167	234	217	176	160	155	156	158
	RORgKO10	163	222	224	164	163	102	136	138
	RORgKO11	168	273	260	204	162	146	125	113
