# Supplementary material for: Retinoic Acid-Related Orphan Receptor γ (RORγ): A Novel Participant in the Diurnal Regulation of Hepatic Gluconeogenesis and Insulin Sensitivity
Source: PLoS Genet. 2014 May 15;10(5):e1004331. doi: 10.1371/journal.pgen.1004331 (PMC4022472; doi:10.1371/journal.pgen.1004331)
Supplement: Table S2 — Gene list of RORγ target genes categorized by GO analysis. (XLSX) [file pgen.1004331.s009.xlsx]

## Sheet: Sheet1
Table S2_Gene list of RORg target genes categorized by GO analysis.
BP00019:Lipid, fatty acid and steroid metabolism
CYP2D13	E130309F12RIK	ACSS3	CYP4F39	ACBD5	FDFT1	PECR	APOA2	APOB	STARD4	INSIG2	ST3GAL5	ELOVL5	APOE	ST3GAL4	CYP7A1	ELOVL6	HADH	CRLS1	PLD1
RXRA	PCTP	PNPLA3	PECI	PPARGC1B	PNPLA7	TNS3	TNS1	CYP2D26	PCCB	CHKA	CYP2C44	CHKB	HSD17B12	APOC1	MMD	APOC2	ABCA1	CEPT1	SCARB1
GPD2	GPD1	CYP2D40	EPHX1	ATP11C	CRAT	USF2	SREBF2	CYP17A1	GM4952	LASS2	FAAH	CYP2R1	ACOX2	PRKAG3	ACOX1	PPARA	IMPA2	PPARD	ARSG
PRKAG2	PPARG	ECHDC3	ACSF2	ACOT7	CRYL1	RDH7	ACOT11	ACOT12	SYNJ2	MGLL	MMD2	GPX7	LBP	PLCB1	AGPAT3	AGPAT2	PIK3C2G	ADIPOR2	DGAT2
CYP27A1	PTGDS	PLA2G6	SLC27A2	RNPEP	SLC27A5	HSD17B2	ECHS1	STARD10	UGT3A1	SEC14L2	PLIN2	INPP5F	ETNK2	PPAP2B	MTMR4	ACSL5	CYP2C70	MOGAT2	TBXAS1
LIPA	ABCA8B	ABCA8A	CYP4F14	ACLY	CYP4V3	FIG4	CYB5	CELA1	DBI	PHYH	PLG	CPT1A	ACSM3	ACSM1	GLYAT	2810007J24RIK	AACS	LIPC	ACSM5
BP00020:Fatty acid metabolism
PRKAG3	ACOX2	ACOX1	CYP2C44	PRKAG2	MMD	ECHS1	ECHDC3	ACSS3	CYP4F39	ACSF2	PECR	CRYL1	ACOT7	ELOVL5	ACOT11	ACOT12	MMD2	ELOVL6	HADH
ACSL5	CYP2C70	MOGAT2	TBXAS1	ADIPOR2	CYP4F14	CRAT	PNPLA3	PHYH	PECI	CPT1A	ACSM3	GM4952	ACSM1	GLYAT	PTGDS	DGAT2	FAAH	AACS	PCCB
SLC27A2	ACSM5	RNPEP	SLC27A5
BP00013:Amino acid metabolism
ME1	SEPHS2	CCBL2	AGXT	HIBADH	GLDC	GOT2	FAHD1	AGXT2L2	MTHFD1	SLC1A4	KDM1A	GAD2	AGXT2L1	GOT1	SCLY	CSAD	MAT1A	HDC	FH1
SARDH	BCKDHA	SGPL1	DDC	ARHGEF3	SHMT1	ARHGEF18	SDSL	HGD	GRHPR	CRAT	CDO1	TAT	CPT1A	CLPTM1	AMDHD1	SLC6A9	CTH	SDS	SLC7A2
BHMT	ABAT	AGXT2	CBS	PRODH
BP00001:Carbohydrate metabolism
SLC45A3	PPARA	PPARD	LDHA	NDST1	FOXA2	PPARG	ECHDC3	FOXO3	CMBL	CRYL1	SLC2A5	ST3GAL5	SLC2A2	TRIM7	TREH	HADH	INSR	RTN4IP1	IDUA
ACO1	SUCLG2	SLC3A1	PECI	FOXN3	HAO1	MAN2A1	G6PC	CHID1	GYLTL1B	SDS	H6PD	PKLR	EXT1	EXT2	MDH2	XYLB	PPP5C	ME1	SLC2A13
GALNT2	SORD	PFKFB2	FGGY	ECHS1	DUSP12	ADH7	UGT3A1	EDEM1	PPAT	GALM	PPP1R3B	SORBS1	PPP1R3G	IDH1	GYS2	INPP5B	B4GALT5	B4GALT1	REEP6
GPD2	SLC2A9	IREB2	SDSL	ACLY	ACACB	DLAT	REEP4	GLYCTK	KHK	PCX	GBE1	GCK	PYGL
BP00180:Detoxification
CES3	ES22	CES1	CES6	PNKD	CES5	EPHX1	ABHD14A	GSTT1	ABHD14B	BPHL	BC021614	GSTM7	HAGH	TST	GSTM2	PON1	ABHD11	GSTZ1	GPX7
MPST
BP00082:Coenzyme metabolism
GPD2	ECHS1	ECHDC3	ACLY	DLAT	ACSS3	PECI	GCH1	ACSM3	ACSM1	PANK1	AACS	ACSM5
BP00027:Regulation of lipid, fatty acid and steroid metabolism
PPARA	PPARD	STARD4	PLIN2	RXRA	PPARG	USF2	PPARGC1B	SREBF2
BP00272:Phospholipid metabolism
CHKA	GPD1	IMPA2	PLD1	CRLS1	ARSG	CHKB	ABCA1	FIG4	PNPLA7	TNS3	CEPT1	TNS1	MGLL	SYNJ2	PLA2G6	INPP5F	ETNK2	PLCB1	AGPAT3
AGPAT2	MTMR4
BP00022:Fatty acid beta-oxidation
ACOX2	PECR	ACOX1	CRYL1	ECHS1	ECHDC3	HADH	PECI
BP00292:Other carbon metabolism
ME1	SORD	NDUFA4L2	UPB1	CAR5A	ADH7	ALDH3A2	GCH1	ALDH1A1	DCT	ALDH1A2	ALDH2	ALDH4A1	RTN4IP1	CAR3
BP00081:Coenzyme and prosthetic group metabolism
GPD2	GC	ALAD	MOCS2	BTD	SUCLG2	RXRA	ECHS1	ACLY	ECHDC3	DLAT	ACSS3	PECI	GCH1	ACSM3	ADCK1	ACSM1	SCLY	PANK1	CABC1
AACS	BCO2	ACSM5
BP00011:Monosaccharide metabolism
KHK	GPD2	PPARA	GALM	PPARD	H6PD	PFKFB2	PPARG	INPP5B	PPAT
BP00101:Sulfur metabolism
SQRDL	MOCS2	GCLC	NDST1	TXN2	ARSG	SLC26A1	GCLM	TST	MGST3	SULF2	SCLY	SLC26A8	2810007J24RIK	MPST	GLRX
BP00223:Angiogenesis
COL18A1	NRP2	NRP1	ANG	ADAMTS1	FGF1	AMOTL2	TNFAIP2	DDAH1	PLG	ANGPT4
BP00017:Amino acid catabolism
FAHD1	BCKDHA	ME1	AMDHD1	HGD	CDO1	SARDH	HIBADH	GLDC	PRODH
