# Supplementary material for: Retinoic Acid-Related Orphan Receptor γ (RORγ): A Novel Participant in the Diurnal Regulation of Hepatic Gluconeogenesis and Insulin Sensitivity
Source: PLoS Genet. 2014 May 15;10(5):e1004331. doi: 10.1371/journal.pgen.1004331 (PMC4022472; doi:10.1371/journal.pgen.1004331)
Supplement: Table S3 — Gene list of RORγ and RORα target genes. (XLSX) [file pgen.1004331.s010.xlsx]

## Sheet: RORg-target
Table S3_Gene list for RORg and RORa target genes
RORg-target		RORa-target		RORg & RORa-common
0610008F07Rik		0610008F07Rik		0610008F07Rik
0610039K10Rik		0610009O20Rik		1110007A13Rik
1100001G20Rik		0610011L14Rik		1600002H07Rik
1110007A13Rik		0610012H03Rik		2010001M06Rik
1110034G24Rik		1110007A13Rik		2010001M09Rik
1110038D17Rik		1110008F13Rik		2200001I15Rik
1110067D22Rik		1110008J03Rik		2310016M24Rik
1300001I01Rik		1110014N23Rik		2810422J05Rik
1300010F03Rik		1110021L09Rik		3110009E18Rik
1300018I17Rik		1110049F12Rik		4930525F21Rik
1500003O03Rik		1190003J15Rik		8430408G22Rik
1600002H07Rik		1190007I07Rik		A1cf
1600014C10Rik		1300014I06Rik		A230050P20Rik
1700001C19Rik		1600002H07Rik		AI132487
1700009J07Rik		1600016N20Rik		AI428936
1700010I14Rik		1700012D14Rik		Abhd11
1700019B03Rik		1700013N18Rik		Acacb
1700020N18Rik		1700019L03Rik		Acbd5
1700020O03Rik		1700020I14Rik		Acmsd
1700025E21Rik		1700086O06Rik		Actn4
1700029I15Rik		1700106N22Rik		Agxt2l1
1700034H15Rik		1810055G02Rik		Aldh1l1
1700061J05Rik		2010001M06Rik		Alg14
1700096K18Rik		2010001M09Rik		Apoa2
1700113H08Rik		2200001I15Rik		Apoc1
1810008A18Rik		2200002D01Rik		Apoc2
1810031K17Rik		2310010M20Rik		Apoc4
1810046J19Rik		2310014L17Rik		Apoe
2010001M06Rik		2310016M24Rik		Apoh
2010001M09Rik		2310033P09Rik		Arntl
2010003K11Rik		2410017P07Rik		Asgr1
2200001I15Rik		2610035D17Rik		Asl
2310004N24Rik		2810408A11Rik		Aspscr1
2310016E02Rik		2810422J05Rik		Ass1
2310016M24Rik		2810454H06Rik		Atoh8
2310045N01Rik		2900060B14Rik		Atp2b2
2400001E08Rik		2900064A13Rik		Atp6v1g2
2410137F16Rik		3110009E18Rik		Avpr1a
2510027J23Rik		3110070M22Rik		B130006D01Rik
2610203C22Rik		4632411B12Rik		BC021614
2810007J24Rik		4632415K11Rik		BC030499
2810046L04Rik		4831440E17Rik		Baiap2
2810403A07Rik		4930525F21Rik		Bat1a
2810410L24Rik		4930563E22Rik		Bhmt
2810422J05Rik		4933411G11Rik		Bola2
2900005J15Rik		5430405H02Rik		Bphl
2900026A02Rik		6330503K22Rik		Bri3
3110009E18Rik		8430408G22Rik		C3
4833418N02Rik		9930021D14Rik		C330016O10Rik
4833422C13Rik		A130022J15Rik		Caprin1
4921513D23Rik		A1cf		Ccbp2
4930525F21Rik		A230050P20Rik		Ccl27a
4930549C01Rik		A630066F11Rik		Chchd10
4931406C07Rik		A730008H23Rik		Chn2
4932438A13Rik		A730011L01Rik		Clmn
4933422H20Rik		A930001N09Rik		Cmah
4933429F08Rik		AA415398		Cmbl
4933430I17Rik		Aadat		Col18a1
5430402O13Rik		Aars		Comt1
5430407P10Rik		Abhd11		Cps1
5730559C18Rik		Abhd4		Cradd
6430527G18Rik		Acaa1b		Crcp
8430408G22Rik		Acaa2		Creb3
9030619P08Rik		Acacb		Cry1
A1cf		Acad11		Csk
A230050P20Rik		Acbd5		Cyp2e1
A2ld1		Acmsd		D930048N14Rik
A730037C10Rik		Actn4		Dbi
AA986860		Actr1a		Dpy19l1
Aacs		Actr3		Dtwd1
Abca8b		Acvr2a		Dusp12
Abcb9		Adal		Dusp23
Abcg5		Adam9		E230029C05Rik
Abcg8		Adar		Ece1
Abhd11		Adck5		Echdc3
Abhd14a		Adi1		Eif4h
Abhd14b		Adnp		Elovl5
Ablim1		Ado		Eppk1
Ablim3		Adrm1		Errfi1
Acacb		Aga		Esrp2
Acad10		Agxt2l1		Etfa
Acat1		Ahsg		Exoc6
Acbd5		AI132487		Fads1
Acly		AI428936		Fahd1
Acmsd		Alb		Fam188a
Acot1		Aldh1l1		Farp2
Acot12		Aldh9a1		Fasn
Acox1		Aldob		Fbxo21
Acox2		Alg14		Fcer1g
Acp2		Amac1		Fga
Acsl5		Ambra1		Fgb
Acsm1		Amotl2		Fgg
Acsm5		Amz2		Fkbp8
Actn4		Angpt2		Foxo3
Acvr1		Ankrd33b		G6pc
Acy1		Anks3		Galt
Adam19		Anp32e		Gas7
Adam24		Ap3b1		Gfer
Adamts1		Apoa1		Giyd2
Adamtsl5		Apoa2		Glt1d1
Adat2		Apoa4		Gm1968
Adcy2		Apoa5		Gm6484
Adh7		Apoc1		Gnmt
Adk		Apoc2		Got1
Aen		Apoc3		Gpd1
Afmid		Apoc4		Gpr182
Afp		Apoe		Gpsm2
Agpat2		Apoh		Gpx1
Agt		Arg1		Grn
Agxt		Arid1a		Hagh
Agxt2l1		Arl3		Herpud1
Agxt2l2		Arl4a		Hnf1a
Ahctf1		Armc1		Hnf4a
Ahcy		Arntl		Hopx
Ahcyl1		Asgr1		Hsbp1l1
AI132487		Asl		Igfbp4
AI182371		Aspscr1		Il11ra1
AI428936		Ass1		Inhbe
AI661453		Atf3		Khk
Aif1l		Atg2a		Kifc3
Ak2		Atg4c		Krt18
Akap1		Atl3		Lamb3
Akap7		Atoh8		Lifr
Alad		Atox1		Lipc
Aldh1a2		Atp2b2		Lmbr1l
Aldh1l1		Atp4a		Lnx2
Aldh2		Atp5h		Lonp2
Aldh3a2		Atp5l		Lrp1
Aldh4a1		Atp6v0b		Lrrc8d
Alg14		Atp6v1g2		Ltbr
Alkbh6		Atp8b1		Mal2
Ambp		Aurkaip1		Mat1a
Amdhd1		Avpr1a		Mbl1
Amigo3		AW011738		Mgst1
Ang		AW549877		Mmp11
Ank2		B130006D01Rik		Mrpl18
Ankhd1		B3galt4		Mtmr4
Ankrd16		B3gat3		N4bp2l1
Anp32a		B4galt2		Nelf
Aox1		Bad		Nfil3
Ap3m1		Bag1		Nfkbil1
Ap4s1		Bag3		Nipsnap1
Apoa2		Baiap2		Nol6
Apob		Bap1		Noxo1
Apoc1		Bat1a		Npas2
Apoc2		Bax		Nr0b2
Apoc4		BC021614		Nr1i2
Apoe		BC023814		Nudc
Apof		BC027231		Nup54
Apoh		BC030499		Odf3b
Apon		BC031361		Osgin1
Aqp4		BC048609		Paics
Aqp8		BC056474		Pcsk4
Arhgdia		BC057022		Pdk2
Arhgef18		Bccip		Pdk4
Arl4d		Bcl9l		Peci
Arntl		Bhmt		Pfkfb2
Asap3		Birc5		Pim1
Asgr1		Bola2		Pipox
Asl		Bphl		Plg
Aspscr1		Bri3		Plrg1
Ass1		Bri3bp		Pmf1
Atf5		C030044B11Rik		Pnkd
Atf6		C130036L24Rik		Pnrc1
Atg16l1		C230096C10Rik		Polr1d
Atg7		C3		Pon1
Atoh8		C330016O10Rik		Ppara
Atp2b2		C430004E15Rik		Ppard
Atp5b		Calr		Ppat
Atp5d		Calu		Ppp1r3b
Atp5f1		Camk2d		Ppp1r3g
Atp6v0d2		Caml		Pqlc1
Atp6v1g2		Cand1		Prodh
Atxn10		Caprin1		Psmg3
Atxn2		Carkd		Ptgds
AU022252		Caskin1		Qprt
Avpr1a		Casz1		Rarres2
Azgp1		Cbr4		Rbm14
B130006D01Rik		Cbx3		Reep6
B2m		Ccbl1		Ripk4
B4galnt1		Ccbp2		Rnf125
Bach2		Ccdc106		Rnf4
Baiap2		Ccdc151		Rpl21
Banp		Ccdc85b		Saa3
Bat1a		Ccdc87		Saal1
Baz2a		Ccl27a		Sar1b
BB123696		Ccnd3		Sardh
BC006965		Ccni		Scd1
BC021614		Ccs		Sco2
BC030499		Cct4		Sdc4
BC031181		Cct6a		Sdhaf1
BC048546		Cct8		Sec23ip
Bckdha		Cdc42se2		Sec24a
Bcl3		Cdca5		Sema4g
Bcl6		Cdk17		Sephs2
Bco2		Cdk2ap2		Serpina1e
Bcr		Cdk5rap3		Sft2d1
Bfsp2		Cdkl3		Sh3bp5
Bhmt		Cebpa		Sh3pxd2a
Bin3		Cebpd		Sik1
Bmp1		Cenpq		Slc29a1
Bmp2k		Centb1		Slc30a10
Bnip3		Cetn3		Slc34a1
Bod1		Chaf1a		Slc9a3r1
Bok		Chchd10		Slc9a8
Bola2		Chek1		Snora20
Bphl		Chmp5		Sod1
Brap		Chn2		Sp2
Bri3		Chrac1		Spag5
Btd		Chrnb1		Spata24
C130039O16Rik		Cited2		Spata2L
C1qtnf3		Ciz1		Srgap3
C2cd2		Ckmt1		Srrm1
C3		Clk3		Suclg2
C330016O10Rik		Clmn		Syngr3
C330024D12Rik		Cmah		Synpo
C4bp-ps1		Cmbl		Tat
Cabc1		Cmpk2		Tcp1
Capn9		Cnih4		Tff3
Caprin1		Cnot4		Tle3
Car3		Coasy		Tln1
Car5a		Col18a1		Tmem171
Casc3		Commd1		Tmem184a
Cat		Comt1		Tmem38b
Cbs		Cox19		Tmprss6
Cbx5		Cpeb2		Tomm40l
Cbx8		Cps1		Trappc9
Ccbl2		Cpsf3l		Trp53inp1
Ccbp2		Cradd		Tuba1b
Ccdc148		Crcp		Txn2
Ccdc21		Creb3		Tymp
Ccdc33		Cry1		Ubc
Ccdc37		Csk		Usp4
Ccdc38		Csnk1d		Wbscr25
Ccl27a		Csnk2a1		Zfp36l1
Ccr7		Ctdp1		Zkscan1
Ccrn4l		Ctdsp1		Zmiz1
Cct5		Ctdspl2
Cd1d1		Ctnna3
Cd4		Ctnnbip1
Cd68		Ctrl
Cd82		Ctsw
Cdc123		Cul7
Cdc42bpb		Cyb561d2
Cdc42ep1		Cybasc3
Cdc42ep4		Cyp2d9
Cdcp1		Cyp2e1
Cdk12		Cyp2w1
Cdk3		D030056L22Rik
Cdk9		D19Ertd386e
Cdkn1a		D2Ertd391e
Cdo1		D2hgdh
Cecr5		D4Wsu53e
Cela1		D730039F16Rik
Cenpl		D930048N14Rik
Cep110		Dad1
Cept1		Dag1
Ces1		Dalrd3
Ces3		Dapk3
Ces5		Dbi
Ces6		Dcaf11
Cfb		Dctpp1
Cfh		Ddo
Cfl1		Ddx19b
Chac2		Ddx54
Chchd10		Dgka
Chd1l		Dhrs4
Chd3		Dhrs7
Chdh		Dhx30
Chic2		Dhx37
Chka		Dnajb3
Chkb		Dnajc22
Chkb-Cpt1b		Dnpep
Chn2		Dph2
Cisd1		Dpy19l1
Cldn1		Dpy19l4
Cldn3		Drg1
Clmn		Dtwd1
Clptm1		Dullard
Clpx		Dusp12
Cmah		Dusp23
Cmbl		Dvl2
Cnga4		E230029C05Rik
Cnot8		Ece1
Col18a1		Echdc3
Comt1		Ect2
Cox11		Eef1a1
Cp		Eef2
Cpb2		Efcab2
Cpox		Eif4b
Cps1		Eif4enif1
Cpt1a		Eif4h
Cpt1b		Elovl2
Cradd		Elovl3
Crat		Elovl5
Crcp		Elovl6
Creb3		Eml3
Creg1		Eno3
Crip2		Eny2
Crip3		Eppk1
Crls1		Eps15
Cry1		Errfi1
Crybb3		Esrp2
Csad		Etfa
Csk		Ets2
Csnk1g3		Exoc6
Csrp3		F2
Cstf3		Fads1
Cth		Fahd1
Ctse		Fam108c
Cugbp1		Fam120a
Cwf19l1		Fam188a
Cxadr		Fam53a
Cxcl12		Fam72a
Cxxc5		Farp2
Cycs		Fasn
Cym		Fbrs
Cyp17a1		Fbxl21
Cyp26a1		Fbxo21
Cyp27a1		Fbxo31
Cyp2c44		Fcer1g
Cyp2c70		Fga
Cyp2d13		Fgb
Cyp2d26		Fgf11
Cyp2d40		Fgg
Cyp2e1		Fibp
Cyp2g1		Fkbp8
Cyp2r1		Flii
Cyp2u1		Fmo5
Cyp4f14		Fnip2
Cyp4v3		Fosb
Cyp7a1		Foxj3
Cyp8b1		Foxo3
D19Wsu162e		Frs3
D5Ertd579e		Ftl1
D5Wsu178e		Furin
D930048N14Rik		Fut10
Dapk1		Fxyd3
Dars2		G2e3
Dazap1		G3bp1
Dazap2		G630025P09Rik
Dbi		G6pc
Dbp		Gabarap
Dcaf13		Galt
Dcps		Gapdh
Ddc		Gas7
Ddi2		Gcdh
Deaf1		Gcsh
Defb1		Gde1
Dennd4a		Gfer
Dexi		Gga3
Dgat2		Gigyf2
Dhrs7b		Giyd2
Dhx38		Gli1
Dhx8		Glrx5
Diap1		Gls2
Dido1		Glt1d1
Dlat		Gltpd1
Dnajb7		Gm1968
Dnajc19		Gm5801
Dnajc4		Gm6484
Dok2		Gm7120
Dos		Gm7854
Dpep2		Gm826
Dpp9		Gm9790
Dpy19l1		Gmnn
Dpyd		Gmps
Dpys		Gnb2
Dram2		Gnl3
Dsc2		Gnmt
Dtwd1		Got1
Dtx3l		Gpbp1l1
Dusp12		Gpd1
Dusp23		Gpha2
E230029C05Rik		Gpi1
Ece1		Gpr182
Echdc3		Gpr19
Echs1		Gpsm2
Edem1		Gpx1
Efna1		Grn
Egfr		Gsk3b
Eif1a		Gspt1
Eif2a		Gsr
Eif4a1		Gss
Eif4ebp2		Gtf3c2
Eif4h		Gtpbp1
Ell		Hagh
Ell2		Harbi1
Elovl5		Hdlbp
Emilin1		Herpud1
Enpep		Hgfac
Enpp5		Higd1a
Entpd8		Hint3
Epha1		Hisppd2a
Ephx1		Hivep2
Eppk1		Hjurp
Eps8l2		Hnf1a
Ergic1		Hnf4a
Ern1		Hnrnpa2b1
Errfi1		Hopx
Es22		Hp
Espnl		Hsbp1l1
Esr1		Hsd17b1
Esrp2		Hsdl2
Etfa		Hsp90ab1
Etnk2		Hspb8
Exd1		Id2
Exoc6		Ifnar2
Exosc5		Ifrd1
Ext1		Igfbp4
F11		Il11ra1
Faah		Il17ra
Fads1		Il27ra
Fahd1		Impdh2
Fam107b		Inhbe
Fam131c		Insr
Fam134a		Ints10
Fam160a2		Iqsec1
Fam160b1		Irf1
Fam169b		Irf6
Fam173b		Irs2
Fam188a		Irs3
Fam59a		Isg15
Fam73b		Isg20l2
Fam76a		Itfg1
Fam82a1		Itgb5
Fam83e		Josd1
Fam89a		Junb
Fam92b		Kat5
Farp2		Kcnj1
Fasn		Kcnk5
Fbxl6		Kcnk6
Fbxo18		Kctd10
Fbxo2		Kctd2
Fbxo21		Kctd20
Fbxo24		Kdelc2
Fbxo34		Kdm6b
Fbxo44		Kdsr
Fbxo6		Khk
Fcer1g		Kif20b
Fcho2		Kif21b
Fetub		Kif24
Fga		Kifc3
Fgb		Klc4
Fgd4		Klf1
Fgf21		Klhdc7a
Fgg		Krt18
Fh1		Krt8
Fkbp2		Lamb3
Fkbp8		Laptm4a
Flnb		Lasp1
Flot2		Lax1
Fn1		Lcat
Fndc4		Lcmt2
Foxa2		Lcp1
Foxn3		Ldlr
Foxo3		Leng8
Fpgs		Lias
Frat1		Lifr
Frat2		Lipc
Fst		Lmbr1l
Fut1		Lmod3
Fxyd1		Lnx2
Fxyd7		Loh12cr1
G0s2		Lonp2
G3bp2		Lphn1
G6pc		Lrfn3
Gabpb2		Lrg1
Galt		Lrp1
Gas7		Lrrc63
Gc		Lrrc8d
Gch1		Lsm10
Gckr		Ltbr
Gclc		Luc7l2
Gclm		Lzts2
Gcnt2		Mafb
Gda		Mageb3
Gdf15		Mal2
Gdf9		Maml2
Gfer		Man2b1
Ghr		Man2c1
Giyd2		Manf
Gjb2		Mansc1
Gle1		Map2k1
Glipr2		Map3k7
Glrx		Map3k8
Glt1d1		Mapk8ip3
Glt25d2		Masp2
Glyat		Mat1a
Glyctk		Mbl1
Gm10052		Mdp1
Gm1968		Med31
Gm3219		Metap2
Gm4535		Mfap1a
Gm4952		Mgst1
Gm5627		Mical2
Gm5643		Mif4gd
Gm6484		Mir122a
Gm6981		Mir130a
Gm8883		Mir191
Gmppb		Mir210
Gnmt		Mir26b
Got1		Mir345
Got2		Mir425
Gpatch3		Mir702
Gpd1		Mitf
Gpr137c		Mlec
Gpr172b		Mlf1ip
Gpr182		Mll3
Gpsm2		Mll5
Gpx1		Mlst8
Gpx7		Mlx
Grb7		Mmp11
Grhpr		Mmp14
Grn		Mmp28
Gse1		Mocos
Gsta2		Mrpl18
Gstm2		Mrpl2
Gstm7		Mrpl43
Gstt1		Mrpl44
Gstt3		Mrpl52
Gstz1		Mrpl55
Gtsf1l		Mrps7
Gyltl1b		Mrto4
Gys2		Msl1
H2afy3		Mta2
H6pd		Mtch2
Haao		Mtmr10
Hacl1		Mtmr4
Hadh		Mtss1
Hagh		Mug1
Hao1		Mut
Hdac11		Mxd4
Hdhd3		Mxra8
Hebp1		Mycbp2
Herpud1		Mysm1
Hes6		N4bp2l1
Hgd		Napa
Hhex		Narg2
Hipk3		Ncl
Hmga1		Ndor1
Hmga1-rs1		Ndrg1
Hnf1a		Ndufaf3
Hnf4a		Neat1
Hnrnpa1		Nelf
Homer2		Neu1
Hopx		Neurl4
Hpn		Nfia
Hs2st1		Nfic
Hs6st1		Nfil3
Hsbp1l1		Nfkbil1
Hsd17b2		Nfkbiz
Hspa4		Nipsnap1
Hyi		Nle1
Id3		Nmi
Idh1		Nod1
Idua		Nol6
Ifi47		Nol9
Ifnar1		Notum
Ift172		Noxo1
Igf2		Npas2
Igf2as		Nr0b2
Igfbp1		Nr1i2
Igfbp4		Nsmaf
Il11ra1		Ntn3
Il15ra		Nub1
Il17b		Nudc
Il17rb		Nudcd1
Il18		Nudt2
Il1r1		Nup43
Il1rn		Nup54
Il4ra		Nvl
Il6ra		Odf3b
Inhbe		Opa1
Inpp5b		Oplah
Inpp5e		Osgin1
Inpp5f		Oxa1l
Insig2		Pa2g4
Ipmk		Pah
Iqcd		Paics
Ireb2		Pbld
Itih1		Pbrm1
Itih2		Pcdh24
Iyd		Pck1
Izumo1		Pcmt1
Jmjd8		Pcsk4
Kcnn2		Pcyt1a
Kdelr2		Pdia6
Kdm1a		Pdk2
Keap1		Pdk4
Khdrbs1		Peci
Khk		Pemt
Kifc3		Peo1
Klf15		Per2
Klf3		Pfkfb2
Klf9		Pfn1
Kmo		Pgm1
Krt18		Pgp
Lamb3		Pgrmc2
Larp1		Phf12
Lass2		Phf23
Lbp		Phf7
Ldha		Phkb
Leap2		Phldb3
Leo1		Pias4
Lepr		Pigm
Lepre1		Pim1
Lgals8		Pion
Lgals9		Pipox
Lgi4		Pitpnc1
Lgr4		Pitpnm1
Lifr		Pitx3
Limd2		Pla2g12b
Lin7a		Plekhg2
Lipc		Plg
Lmbr1l		Plin4
Lmnb1		Plin5
Lnx2		Plk4
Lonp2		Plod3
Lrch4		Plrg1
Lrch4-sap25		Pmf1
Lrp1		Pnkd
Lrrc3		Pnldc1
Lrrc33		Pnrc1
Lrrc48		Pold3
Lrrc61		Poli
Lrrc8d		Polr1d
Lrrn4		Polr2a
Ltbr		Pon1
Ly6e		Por
Mad2l2		Ppara
Mafg		Ppard
Mal2		Ppat
Man2a1		Ppib
Mapk14		Ppil5
Mapk1ip1l		Ppp1ca
Mapkapk2		Ppp1r3b
Masp1		Ppp1r3c
Mast3		Ppp1r3g
Mat1a		Ppp2r5b
Mbl1		Ppp5c
Mcfd2		Pqlc1
Mdh2		Prdx2
Med1		Prepl
Mef2d		Prkcsh
Met		Prodh
Mettl7b		Prox1
Mfsd7a		Prpf38b
Mgat1		Prr14
Mgst1		Psen1
Mgst3		Psmb10
Midn		Psmc3ip
Minpp1		Psmd12
Mir101b		Psmd3
Mir107		Psmd5
Mir126		Psmg1
Mir135a-1		Psmg3
Mir17		Psph
Mir18		Ptgds
Mir193		Ptma
Mir19a		Ptprg
Mir19b-1		Ptrh1
Mir20a		Pttg1
Mir33		Pus7
Mir365-2		Pycrl
Mir483		Qprt
Mir484		Rab37
Mir677		Rabgap1
Mir681		Rad23a
Mir698		Rad9
Mir715		Rad9b
Mir7-2		Rai12
Mir92-1		Ramp2
Mirhg1		Rap2a
Mirlet7b		Rarres2
Mirlet7c-2		Rassf7
Mirlet7g		Rbak
Mlf2		Rbm14
Mmd		Rbm15b
Mme		Rchy1
Mmp11		Rdh1
Mnt		Reep6
Mocs1		Rel
Mocs2		Rfc4
Mogat2		Rhof
Mosc1		Rint1
Mpdu1		Ripk4
Mpst		Rln3
Mpzl2		Rnaseh2c
Mrpl18		Rnd2
Msh4		Rnf125
Mt1		Rnf135
Mt2		Rnf167
Mthfd1		Rnf168
Mtmr4		Rnf4
Mtus1		Rnf44
Mus81		Rnu11
Mxd3		Rom1
Mxi1		Rpl21
Myh9		Rpl27a
Myo18a		Rpl3l
N4bp2l1		Rpl9
Naa15		Rpn1
Naa30		Rps12
Nat2		Rps18
Nat9		Rps25
Ncald		Rps29
Ncan		Rps5
Ncoa4		Rps6
Nde1		Rpusd3
Ndufa4l2		Rragc
Nedd4l		Rsad2
Nek4		Rtn2
Nek6		Rxra
Nelf		Saa3
Neu3		Saal1
Nfe2l2		Safb
Nfib		Safb2
Nfil3		Saps1
Nfkbil1		Sar1b
Nhlrc3		Sardh
Ninj1		Scarb1
Nipsnap1		Scarb2
Nodal		Scarna13
Nol6		Scarna17
Noxo1		Scarna2
Npas2		Scd1
Nphs1as		Scd2
Nqo2		Scfd1
Nr0b2		Scnn1a
Nr1h3		Sco2
Nr1h4		Sdc4
Nr1i2		Sdccag1
Nr1i3		Sdccag8
Nr2c2ap		Sdhaf1
Nr2f6		Sec23ip
Nr5a2		Sec24a
Nrp1		Sec61a1
Nt5c2		Sema4g
Nudc		Sephs2
Nudt12		SSep2
Nudt16l1		Sepx1
Nudt19		Serhl
Nudt22		Serinc5
Nudt5		Serpina1e
Nup54		Sertad1
Nup62		Sesn1
Nup62-il4i1		Sfi1
Obfc2a		Sfrs5
Odf3b		Sft2d1
Oit3		Sfxn2
Onecut1		Sh3bp5
Onecut2		Sh3gl1
Opa3		Sh3pxd2a
Ormdl3		Sik1
Osbpl5		Sirt4
Osgin1		Skil
P4hb		Slc10a1
Paics		Slc13a2
Palmd		Slc25a11
Pank1		Slc25a29
Paox		Slc25a33
Papss2		Slc25a46
Parp9		Slc29a1
Pcbp4		Slc30a10
Pccb		Slc30a6
Pcdh1		Slc34a1
Pcgf3		Slc35b2
Pcp4l1		Slc35c2
Pcsk4		Slc37a4
Pctp		Slc38a4
Pcx		Slc4a1ap
Pdcd11		Slc9a3r1
Pdcd4		Slc9a8
Pdcl		Slu7
Pddc1		Smarcd2
Pdilt		Smcr7
Pdk2		Smndc1
Pdk4		Snd1
Peci		Snhg10
Pecr		Snora15
Per1		Snora20
Pex11c		Snora3
Pex16		Snora75
Pex3		Snord19
Pfkfb2		Snord37
Phf15		Snord69
Phospho1		Snord82
Phyh		Snx22
Pid1		Sod1
Pikfyve		Sod2
Pim1		Sox9
Pim3		Sp2
Pink1		Spag5
Pipox		Spata24
Pklr		Spata2L
Pkp4		Spnb3
Pla2g12a		Spr
Pla2g6		Spred2
Plekha6		Spryd4
Plekhf1		Spty2d1
Plg		Srcin1
Plin2		Srgap2
Plk5		Srgap3
Plrg1		Srrm1
Pmf1		Stbd1
Pnkd		Stip1
Pnpla3		Stk4
Pnrc1		Stt3b
Pole3		Stx16
Polr1d		Suclg2
Polr2i		Sufu
Pomt2		Supt7l
Pon1		Svip
Ppapdc1b		Syf2
Ppara		Syngr3
Ppard		Synpo
Ppat		Syt7
Ppfibp2		Taf12
Ppp1r14b		Taf15
Ppp1r15b		Taf8
Ppp1r3b		Tas1r1
Ppp1r3g		Tas1r3
Ppp2r4		Tat
Ppp6c		Tbc1d10c
Pqlc1		Tbc1d24
Prdx6		Tcam1
Prelid1		Tcea1
Prkag2		Tcp1
Prkag3		Tdg
Prkar2a		Tead1
Proc		Tead3
Prodh		Tenc1
Prok1		Tff3
Proz		Thap6
Prr13		Thg1l
Psmd1		Thoc3
Psmg3		Thumpd1
Ptgds		Tkt
Pts		Tle3
Pttg1ip		Tln1
Pxk		Tm2d2
Pxmp4		Tmem102
Pygl		Tmem107
Pzp		Tmem115
Qprt		Tmem125
Qrsl1		Tmem138
Qsox1		Tmem147
Rab24		Tmem167b
Rab43		Tmem171
Rabep1		Tmem184a
Rabggta		Tmem203
Rabggtb		Tmem222
Rad50		Tmem38b
Rag1ap1		Tmem50a
Rapgef1		Tmem69
Rarres1		Tmprss6
Rarres2		Tmx4
Rasip1		Tnrc18
Rbm14		Tomm34
Rbm47		Tomm40l
Rdh7		Tomm6
Rdx		Top2b
Reep4		Tor1a
Reep6		Trap1
Rfxank		Trappc4
Rgl3		Trappc9
Rhbdl1		Trf
Rhobtb1		Trib1
Rhot1		Trim33
Rilp		Trim8
Ripk4		Trp53
Rnase10		Trp53inp1
Rnase13		Trp73
Rnase4		Tsta3
Rnf125		Ttc16
Rnf141		Ttr
Rnf144b		Tuba1b
Rnf169		Tusc4
Rnf186		Txlna
Rnf4		Txn1
Rnpep		Txn2
Rod1		Txndc17
Rorc		Tymp
Rpl17		U2af2
Rpl18		Uap1
Rpl21		Uba5
Rpp30		Ubap1
Rrbp1		Ubb
Rtn4ip1		Ubc
Rtp3		Ube2b
Rwdd3		Ube2j2
S1pr5		Ube3a
Saa1		Ube3b
Saa2		Ublcp1
Saa3		Ugt1a1
Saal1		Unc119
Sar1b		Unc45b
Sardh		Uox
Sbds		Upf3a
Sbk1		Uros
Scarf1		Usp3
Scd1		Usp4
Sco2		Utp3
Scp2		Vapb
Sdc2		Vat1
Sdc4		Vps11
Sdhaf1		Vps25
Sdr9c7		Vps29
Sds		Vps52
Sdsl		Wbscr25
Sec14l2		Wdr6
Sec16a		Wdr76
Sec16b		Wdr8
Sec23ip		Wdr83
Sec24a		Wdtc1
Sec63		Wibg
Sema4g		Wnk4
Senp3		Wrap53
SSep15		Wsb1
Sephs2		Wwox
Sepp1		Wwp1
SSep9		Xirp1
Serinc3		Yif1b
Serp1		Yod1
Serpina12		Ypel4
Serpina1e		Ypel5
Serpina3m		Zbtb26
Serpina6		Zbtb4
Serpinb6b		Zbtb48
Serpinc1		Zbtb7b
Serpinf2		Zfp191
Sft2d1		Zfp335
Sftpc		Zfp36
Sgpl1		Zfp36l1
Sh3bp5		Zfp580
Sh3glb2		Zfp60
Sh3pxd2a		Zfp622
Shb		Zfpl1
Shmt2		Zfpm1
Sigmar1		Zfyve1
Sik1		Zkscan1
Sirt7		Zmiz1
Slc13a4		Znhit1
Slc1a4
Slc22a7
Slc24a6
Slc25a13
Slc25a15
Slc25a25
Slc25a30
Slc25a32
Slc25a42
Slc25a44
Slc26a1
Slc26a8
Slc27a2
Slc27a5
Slc29a1
Slc2a5
Slc2a9
Slc30a1
Slc30a10
Slc34a1
Slc34a2
Slc35d1
Slc38a6
Slc38a7
Slc45a3
Slc6a6
Slc6a9
Slc9a3r1
Slc9a8
Smagp
Smek1
Smek2
Smoc1
Snora20
Snord45b
Snord45c
Snord58b
Snrk
Snrpd3
Snta1
Sod1
Sorbs3
Sord
Sox6
Sp1
Sp2
Spag5
Spata24
Spata2L
Spc24
Spg20
Sphk2
Spp2
Spred1
Sqrdl
Srgap3
Srrm1
St13
Stard10
Stard4
Stat2
Stat5a
Stim2
Stom
Ston1
Strn3
Stub1
Stx1b
Stxbp4
Styxl1
Suclg2
Suds3
Surf1
Surf2
Syne1
Syngr3
Synpo
Taco1
Taf1d
Tagln
Tars
Tas2r144
Tat
Tbcb
Tchhl1
Tcp1
Tctn2
Tec
Tex12
Tff3
Tgm2
Thrap3
Thrsp
Thtpa
Timm13
Timm17a
Tk1
Tle3
Tln1
Tmbim6
Tmc3
Tmco4
Tmed7
Tmem104
Tmem11
Tmem169
Tmem171
Tmem184a
Tmem209
Tmem220
Tmem38b
Tmem5
Tmem57
Tmprss6
Tnfaip2
Tom1l2
Tomm40l
Tomt
Tor1aip1
Tor1aip2
Tpcn1
Trappc9
Treh
Trim2
Trim25
Trim26
Trmt5
Trp53inp1
Trpt1
Tsku
Tspan12
Tst
Ttc39c
Ttc7
Ttc7b
Ttpa
Ttpal
Tuba1b
Tubb2a
Txn2
Txndc16
Txnl4b
Txnrd2
Tymp
Tysnd1
Tyw1
Ubc
Ube2g2
Ube2r2
Ugt3a1
Upb1
Upp2
Uqcrq
Usf2
Usmg5
Usp4
Usp40
Vapa
Vdac1
Vegfb
Vps37b
Wbscr25
Wdfy2
Wdr77
Wdr82
Wdr91
Wwc1
Xkr9
Xpnpep3
Xpo7
Xrcc3
Xylb
Zbtb39
Zbtb40
Zbtb7c
Zc3h12d
Zcchc24
Zfhx2
Zfp276
Zfp292
Zfp341
Zfp36l1
Zfp36l2
Zfp422
Zfp444
Zfp462
Zfp609
Zfp707
Zfp740
Zfp750
Zfp846
Zfyve21
Zkscan1
Zmiz1
Zyg11a
